# Supplementary material for: Enhancement of immune cytokines and splenic CD4+ T cells by electroacupuncture at ST36 acupoint of SD rats
Source: PLoS One. 2017 Apr 13;12(4):e0175568. doi: 10.1371/journal.pone.0175568 (PMC5391063; doi:10.1371/journal.pone.0175568)
Supplement: S1 Table — We took notes on food intake, water intake and body weight of SD rats in a week to monitor animal health. Electroacupuncture treatment was applied from day 5 to day 7. (XLSX) [file pone.0175568.s001.xlsx]

## Sheet: Sheet1
We taked notes on food intake, water intake and body weight of the SD rats in a week. Electroacupuncture treatment was applied from day 5 to day 7.
		group(7 rats in each group)
		Mock							Non acupoint							ST36
	SD rats	Day1	Day2	Day3	Day4	Day5	Day6	Day7	Day1	Day2	Day3	Day4	Day5	Day6	Day7	Day1	Day2	Day3	Day4	Day5	Day6	Day7
Water intake(ml)	1	34.2	31	35.2	32.9	34.2	32	36	34.2	33	34.2	35	34.2	36	35	32	34	35	32	34.2	32	34.2
	2	33.5	34.4	32.9	36	33.5	33.5	33.5	32	33.5	32	33.5	35	32	33.5	33	35	34	33	35	33	35
	3	32.8	33.4	34.5	33.5	32.8	36	35	32.8	35	31	32	33	32.8	35	34	34	32.8	32	32	34	32
	4	33.6	32.7	33.1	34.6	33.6	33.6	33.6	33.6	33.6	32	33.6	33.6	35	32	32	33	33.6	35	33	31	33.6
	5	31.9	32.1	34.3	32.8	31.9	31	31.9	34	31.9	33	31.9	31	33	31.9	31	31.9	31.9	31.9	31	31.9	31.9
	6	35.1	34.5	33.7	34.1	35.1	34	35.1	35.1	31	33	32	30	34	31	33	32	36	33	32	34	31
	7	34.8	35.3	36.1	34.8	34.8	34.8	34.8	34	33	34.8	31	34.8	32	34.8	34.8	33	34.8	34	36	34.8	34
		group(7 rats in each group)
		Mock							Non acupoint							ST36
	SD rats	Day1	Day2	Day3	Day4	Day5	Day6	Day7	Day1	Day2	Day3	Day4	Day5	Day6	Day7	Day1	Day2	Day3	Day4	Day5	Day6	Day7
Food intake(g)	1	26	25	23	25	24	26	25	23	24	22	25	23	26	24	25	23	24	26	25	23	27
	2	24	26	24	23	25	22	24	26	23	24	21	24	22	23	22	25	26	24	21	24	23
	3	25	23	25	27	22	25	26	23	25	26	23	25	25	22	23	26	25	23	25	26	25
	4	27	24	26	23	26	23	27	25	26	25	25	26	23	25	21	24	27	22	23	27	25
	5	23	25	23	24	25	24	24	23	25	23	26	23	26	23	24	23	22	23	24	23	23
	6	28	26	27	22	24	27	23	27	28	24	22	27	25	26	26	24	28	25	28	28	24
	7	25	27	23	26	23	25	26	25	24	26	23	25	23	25	23	25	26	24	25	23	25
		group(7 rats in each group)
		Mock			Non acupoint			ST36
	SD rats	Day1	Day3	Day7	Day1	Day3	Day7	Day1	Day3	Day7
Weight(g)	1	190	200	210	170	180	215	180	190	210
	2	200	205	220	195	200	220	195	205	230
	3	180	195	215	182	195	210	200	210	235
	4	210	220	240	200	210	230	205	215	240
	5	200	218	231	190	200	225	180	190	205
	6	180	195	215	200	210	225	175	185	205
	7	170	180	200	175	185	200	185	195	215
