# Supplementary material for: Enhancement of immune cytokines and splenic CD4+ T cells by electroacupuncture at ST36 acupoint of SD rats
Source: PLoS One. 2017 Apr 13;12(4):e0175568. doi: 10.1371/journal.pone.0175568 (PMC5391063; doi:10.1371/journal.pone.0175568)
Supplement: S2 Table — We took notes on food intake, water intake and body weight of TRPV1 knockout mice in a week to monitor animal health. Electroacupuncture treatment was applied from day 5 to day 7. (XLSX) [file pone.0175568.s002.xlsx]

## Sheet: Sheet1
We taked notes on food intake, water intake and body weight of the TRPV1 -/- mice in a week. Electroacupuncture treatment was applied from day 5 to day 7.
		group(7 mice in each group)
		Mock							Non acupoint							ST36
	SD rats(NO.)	Day1	Day2	Day3	Day4	Day5	Day6	Day7	Day1	Day2	Day3	Day4	Day5	Day6	Day7	Day1	Day2	Day3	Day4	Day5	Day6	Day7
Water intake(ml)	1	5	3	5	3	4	3	6	4	3	5	5	4	6	5	3	4	5	3	4	5	4
	2	4	4.4	3	6	4	4	4	3	4	3	4	5	3	6	3	5	4	4	5	4	5
	3	6	3.4	5	4	3	6	5	4	5	4	3	3	4	5	4	4	3	3	3	5	3
	4	5	6	3	5	4	4	4	5	4	6	4	4	5	4	5	3	4	5	3	3	4
	5	3	4	4	3	3	3	2	4	6	5	3	3	3	5	3	4	3	3	4	4	5
	6	5	7	5	4	5	4	5	5	4	4	3	4	4	6	4	3	6	4	3	5	6
	7	6	5	6	5	6	5	5	6	3	5	3	5	3	5	6	4	5	4	6	5	4
		group(7 mice in each group)
		Mock							Non acupoint							ST36
	SD rats(NO.)	Day1	Day2	Day3	Day4	Day5	Day6	Day7	Day1	Day2	Day3	Day4	Day5	Day6	Day7	Day1	Day2	Day3	Day4	Day5	Day6	Day7
Food intake(g)	3	3	5	3	5	4	6	5	3	4	3	5	3	6	4	5	3	4	6	5	3	6
	2	5	6	4	3	5	3	4	6	3	4	3	4	5	3	3	5	6	5	4	4	4
	3	5	3	5	7	4	5	6	3	5	6	3	5	5	5	3	6	5	4	5	6	5
	4	7	4	6	3	6	3	7	5	6	5	5	6	3	5	4	4	7	3	6	5	5
	5	6	5	3	4	5	4	4	3	5	3	6	3	6	4	5	3	3	3	4	4	3
	6	4	6	7	3	4	7	3	7	7	4	4	7	5	6	6	4	6	5	7	6	4
	7	5	7	3	6	3	5	6	5	4	6	3	5	6	7	3	5	5	4	5	4	5
		group(7 mice in each group)
		Mock			Non acupoint			ST36
	SD rats(NO.)	Day1	Day3	Day7	Day1	Day3	Day7	Day1	Day3	Day7
Weight(g)	1	28	29	30	27	28	30	27	28	30
	2	26	28	30	25	26	28	26	27	29
	3	30	31	32	28	29	31	29	30	32
	4	25	26	28	30	31	32	28	29	30
	5	26	27	29	29	31	32	30	31	32
	6	27	28	30	28	29	30	29	30	31
	7	28	29	31	26	27	29	28	29	30
